# Supplementary material for: Clinically-applicable prediction of hospital stay and patient similarity retrieval in paediatric cardiology using machine learning
Source: Nat Commun. 2026 May 13;17:6370. doi: 10.1038/s41467-026-73021-3 (PMC13376627; doi:10.1038/s41467-026-73021-3)
Supplement: Supplementary file 3 — Source data [file 41467_2026_73021_MOESM3_ESM.zip]

Archive with 14 entries (14 files):
- Figure_2_clinical_panel_figure_data.xlsx
- __MACOSX/._Figure_2_clinical_panel_figure_data.xlsx
- Figure_3_RF_silent_deployment_figure_data.csv
- __MACOSX/._Figure_3_RF_silent_deployment_figure_data.csv
- Figure_4_clustering_panelb_data.xlsx
- __MACOSX/._Figure_4_clustering_panelb_data.xlsx
- SupFigure_1_RF_feature_importance_data.xlsx
- __MACOSX/._SupFigure_1_RF_feature_importance_data.xlsx
- SupFigure_2_BERT_silent_deployment_figure_data.csv
- __MACOSX/._SupFigure_2_BERT_silent_deployment_figure_data.csv
- SupFigure_4_RegressionBERT.csv
- __MACOSX/._SupFigure_4_RegressionBERT.csv
- SupFigure_5_clusting_analysis_data.csv
- __MACOSX/._SupFigure_5_clusting_analysis_data.csv
