# Supplementary material for: Clinically-applicable prediction of hospital stay and patient similarity retrieval in paediatric cardiology using machine learning
Source: Nat Commun. 2026 May 13;17:6370. doi: 10.1038/s41467-026-73021-3 (PMC13376627; doi:10.1038/s41467-026-73021-3)
Supplement: Supplementary file 3 — Source data [file 41467_2026_73021_MOESM3_ESM.zip › Figure_2_clinical_panel_figure_data.xlsx]

## Sheet: Sheet1
Metric	Score	Model	Dataset
Accuracy	0.7	Model	Model_Short
Accuracy	0.7	Model	Model_Short
Accuracy	1	Model	Model_Short
Accuracy	0.7	Model	Model_Short
Accuracy	0.6	Model	Model_Short
Precision	0.75	Model	Model_Short
Precision	0.8	Model	Model_Short
Precision	1	Model	Model_Short
Precision	0.75	Model	Model_Short
Precision	0.833333	Model	Model_Short
Recall	0.857143	Model	Model_Short
Recall	0.666667	Model	Model_Short
Recall	1	Model	Model_Short
Recall	0.857143	Model	Model_Short
Recall	0.625	Model	Model_Short
F1	0.8	Model	Model_Short
F1	0.727273	Model	Model_Short
F1	1	Model	Model_Short
F1	0.8	Model	Model_Short
F1	0.714286	Model	Model_Short
Accuracy	0.7	Model	Model_Long
Accuracy	0.7	Model	Model_Long
Accuracy	1	Model	Model_Long
Accuracy	0.7	Model	Model_Long
Accuracy	0.6	Model	Model_Long
Precision	0.5	Model	Model_Long
Precision	0.6	Model	Model_Long
Precision	1	Model	Model_Long
Precision	0.5	Model	Model_Long
Precision	0.25	Model	Model_Long
Recall	0.333333	Model	Model_Long
Recall	0.75	Model	Model_Long
Recall	1	Model	Model_Long
Recall	0.333333	Model	Model_Long
Recall	0.5	Model	Model_Long
F1	0.4	Model	Model_Long
F1	0.666667	Model	Model_Long
F1	1	Model	Model_Long
F1	0.4	Model	Model_Long
F1	0.333333	Model	Model_Long
Accuracy	0.666667	Panel	Panel_Short
Accuracy	0.72549	Panel	Panel_Short
Accuracy	0.627451	Panel	Panel_Short
Accuracy	0.745098	Panel	Panel_Short
Accuracy	0.705882	Panel	Panel_Short
Precision	0.84	Panel	Panel_Short
Precision	0.954545	Panel	Panel_Short
Precision	0.758621	Panel	Panel_Short
Precision	0.818182	Panel	Panel_Short
Precision	0.827586	Panel	Panel_Short
Recall	0.617647	Panel	Panel_Short
Recall	0.617647	Panel	Panel_Short
Recall	0.647059	Panel	Panel_Short
Recall	0.794118	Panel	Panel_Short
Recall	0.705882	Panel	Panel_Short
F1	0.711864	Panel	Panel_Short
F1	0.75	Panel	Panel_Short
F1	0.698413	Panel	Panel_Short
F1	0.80597	Panel	Panel_Short
F1	0.761905	Panel	Panel_Short
Accuracy	0.666667	Panel	Panel_Long
Accuracy	0.72549	Panel	Panel_Long
Accuracy	0.627451	Panel	Panel_Long
Accuracy	0.745098	Panel	Panel_Long
Accuracy	0.705882	Panel	Panel_Long
Precision	0.5	Panel	Panel_Long
Precision	0.551724	Panel	Panel_Long
Precision	0.454545	Panel	Panel_Long
Precision	0.611111	Panel	Panel_Long
Precision	0.545455	Panel	Panel_Long
Recall	0.764706	Panel	Panel_Long
Recall	0.941176	Panel	Panel_Long
Recall	0.588235	Panel	Panel_Long
Recall	0.647059	Panel	Panel_Long
Recall	0.705882	Panel	Panel_Long
F1	0.604651	Panel	Panel_Long
F1	0.695652	Panel	Panel_Long
F1	0.512821	Panel	Panel_Long
F1	0.628571	Panel	Panel_Long
F1	0.615385	Panel	Panel_Long
