# Supplementary material for: Clinically-applicable prediction of hospital stay and patient similarity retrieval in paediatric cardiology using machine learning
Source: Nat Commun. 2026 May 13;17:6370. doi: 10.1038/s41467-026-73021-3 (PMC13376627; doi:10.1038/s41467-026-73021-3)
Supplement: Supplementary file 3 — Source data [file 41467_2026_73021_MOESM3_ESM.zip › Figure_3_RF_silent_deployment_figure_data.csv]

Month	Unnamed: 0	Accuracy	Short Stay Precision	Short Stay Recall	Short Stay F1-Score	Long Stay Precision	Long Stay Recall	Long Stay F1-Score
January	Mean	0.7662790697674419	0.7035150375939849	0.6897058823529412	0.6944444444444444	0.8080492610837439	0.813960113960114	0.8100407000407002
Feburary	Mean	0.8015151515151515	0.765	0.6818181818181819	0.7096964633806738	0.8357121212121212	0.8666666666666666	0.8463264072970847
March	Mean	0.794830659536542	0.7450793650793651	0.7866666666666666	0.7642782504851471	0.8383771929824562	0.8	0.817801259906523
April	Mean	0.7444444444444445	0.6686188811188811	0.6791208791208792	0.6675900787665493	0.8030364145658263	0.782608695652174	0.7888491295938105
May	Mean	0.7735735735735736	0.6897435897435897	0.7	0.6942989628506869	0.8239459815546774	0.8162055335968381	0.8198400284061709
June	Mean	0.7751231527093596	0.713852813852814	0.6872727272727273	0.6874073295125926	0.8245780363427422	0.8294117647058824	0.8212171454276718
