# Supplementary material for: Clinically-applicable prediction of hospital stay and patient similarity retrieval in paediatric cardiology using machine learning
Source: Nat Commun. 2026 May 13;17:6370. doi: 10.1038/s41467-026-73021-3 (PMC13376627; doi:10.1038/s41467-026-73021-3)
Supplement: Supplementary file 3 — Source data [file 41467_2026_73021_MOESM3_ESM.zip › Figure_4_clustering_panelb_data.xlsx]

## Sheet: Sheet1
admission_id	los_d	emergency	deceased_flag	complication	Cluster
PR-00000008_6	13.4069	1	0	1	2
PR-00000029_7	3.28889		0	0	2
PR-00000035_1	24.5764	0	0	0	2
PR-00000055_1	1.06181		0	0	2
PR-00000076_1	15.4319		0	1	2
PR-00000077_1	58.2931	0	0	1	3
PR-00000077_2	1.98958		0	0	2
PR-00000091_1	6.75833	0	0	0	2
PR-00000109_1	4.29306		0	0	1
PR-00000123_1	3.23958		0	0	1
PR-00000128_1	10.1937	0	0	1	2
PR-00000135_2	1.24722	0	0	0	2
PR-00000141_1	1.08333		0	0	2
PR-00000145_1	2.31111		0	0	1
PR-00000151_1	1.83056		1	0	2
PR-00000155_3	2.02847		0	0	2
PR-00000158_3	1.24514		0	0	2
PR-00000160_1	8.26181		0	0	1
PR-00000168_2	423.067	1	0	1	2
PR-00000180_3	3.46597		0	0	2
PR-00000184_1	8.83889	0	0	0	3
PR-00000201_1	21.8438	0	0	0	3
PR-00000214_1	30.3799		0	0	1
PR-00000216_2	1.46528		0	0	2
PR-00000233_8	2.24861	0	0	0	2
PR-00000240_1	1.2625		0	0	2
PR-00000241_1	33.6486	0	0	1	3
PR-00000252_2	7.14236		0	0	2
PR-00000256_1	1.07292		0	0	2
PR-00000264_1	13.1285	0	0	0	2
PR-00000300_2	10.9375	0	0	1	1
PR-00000300_5	1.01736		0	0	2
PR-00000330_2	2.16111		0	0	2
PR-00000334_1	9.46806	0	0	0	2
PR-00000335_1	1.11806		0	0	2
PR-00000339_1	12.4167	1	0	1	1
PR-00000340_1	4.22083		0	0	1
PR-00000377_4	7.94028		0	1	1
PR-00000383_2	1.35139		0	0	2
PR-00000411_1	7.45486		0	0	1
PR-00000421_1	11.9493	0	0	0	1
PR-00000432_1	23.3139	0	0	0	3
PR-00000468_2	49.4306	1	0	1	1
PR-00000468_3	2.06597		0	0	1
PR-00000468_4	46.6472	1	0	0	3
PR-00000489_4	1.12153		0	0	2
PR-00000491_1	1.21389		0	1	2
PR-00000504_1	1.22222		0	0	2
PR-00000508_3	2.00625	0	0	0	2
PR-00000509_2	8.3875		0	1	1
PR-00000531_1	2.08333		0	0	2
PR-00000542_2	9.32986	1	0	0	2
PR-00000575_1	43.1785	0	1	0	3
PR-00000606_3	1.03611		1	0	2
PR-00000606_5	331.265		1	0	2
PR-00000611_1	26.1792	0	0	1	3
PR-00000624_2	16.834	0	0	1	2
PR-00000670_1	2.86111		0	1	2
PR-00000684_2	18.2708		0	0	1
PR-00000707_1	1.28681		0	0	2
PR-00000723_1	8.19583		0	0	1
PR-00000726_3	9.33194		0	0	1
PR-00000726_4	8.16875	0	0	0	1
PR-00000735_1	41.9708	0	0	1	1
PR-00000735_11	2.1125		0	1	2
PR-00000735_3	2.62708		0	0	3
PR-00000739_2	2.19444		0	0	2
PR-00000743_2	1.23194		0	0	2
PR-00000743_3	4.30694		0	0	1
PR-00000750_1	1.10069		0	1	2
PR-00000757_2	74.0569	0	0	1	3
PR-00000758_1	136.603	1	1	1	3
PR-00000775_2	10.0736		0	0	3
PR-00000800_1	6.94722	1	0	0	3
PR-00000801_1	6.05556	0	0	0	2
PR-00000808_1	1.04861		0	0	2
PR-00000819_1	6.94792	0	0	0	2
PR-00000819_2	6.22847		0	0	3
PR-00000819_3	8.85347	0	0	0	3
PR-00000819_4	5.72222		0	0	2
PR-00000820_1	1.9375		0	1	2
PR-00000832_2	5.23611		0	0	2
PR-00000833_1	3.85764	0	0	1	3
PR-00000834_1	87.0028	1	0	0	3
PR-00000841_1	23.7569	1	0	0	2
PR-00000866_1	25.3174	1	0	1	1
PR-00000866_2	16.8438		0	1	3
PR-00000866_4	8.60417	0	0	0	3
PR-00000886_1	18.6326	1	0	0	3
PR-00000909_2	6.31667		0	0	1
PR-00000910_1	58.5181	1	0	0	3
PR-00000918_1	35.0208		0	0	3
PR-00000939_1	19.1264	0	0	1	3
PR-00000942_1	34.0007	1	0	0	3
PR-00000942_2	3.14306		0	0	2
PR-00000942_3	92.2361	1	0	0	2
PR-00000970_2	2.94861		0	0	2
PR-00000970_3	5.03264		0	0	2
PR-00000981_3	4.2375		0	1	1
PR-00000997_1	2.07431		0	0	3
PR-00000997_2	24.216	1	0	1	3
PR-00000997_5	25.891	1	0	1	3
PR-00001016_1	12.1132	0	0	0	1
PR-00001039_3	8.37847		0	0	2
PR-00001040_1	52.6292	1	1	1	3
PR-00001049_1	5.47986		0	0	1
PR-00001049_4	3.35		0	0	2
PR-00001060_1	1.03194		0	0	2
PR-00001086_1	7.24583		0	0	1
PR-00001094_1	7.90833		0	0	1
PR-00001094_2	6.33333		0	1	1
PR-00001097_4	12.2847		0	0	1
PR-00001107_12	46.8931	1	0	1	1
PR-00001107_3	65.2618	0	0	1	2
PR-00001107_8	7.99514		0	0	3
PR-00001112_1	1.09861		0	0	2
PR-00001137_1	36.0764	1	0	1	2
PR-00001137_2	7.30764		0	0	1
PR-00001143_3	4.47153		0	0	3
PR-00001157_1	10.9549	0	0	0	3
PR-00001157_2	8.09375	0	0	0	1
PR-00001183_3	6.21667		0	0	1
PR-00001187_1	1.22917		0	0	2
PR-00001190_1	17.9576	0	0	0	3
PR-00001190_2	102.162	1	0	1	1
PR-00001207_5	21.2993	0	0	1	2
PR-00001208_1	4.57639		0	0	1
PR-00001231_1	13.1576		0	1	2
PR-00001232_1	1.69931		0	0	2
PR-00001240_1	5.12986		0	0	2
PR-00001244_2	7.25278		0	0	1
PR-00001263_1	6.24514	0	0	0	3
PR-00001263_2	28.1792	0	0	0	2
PR-00001263_3	2.95764	0	0	0	2
PR-00001263_4	4.81944	0	0	0	1
PR-00001282_1	1.23958		0	0	2
PR-00001289_1	9.18056		0	1	2
PR-00001306_2	4.25278		0	0	1
PR-00001324_4	8.19722	0	0	0	1
PR-00001324_5	3.19375		0	1	1
PR-00001341_1	1.03264		0	0	2
PR-00001358_3	7.26181		0	1	1
PR-00001360_1	5.0625		0	0	2
PR-00001360_2	2.95208		0	0	2
PR-00001360_3	51.2431	1	0	1	3
PR-00001360_4	110.031	0	0	1	1
PR-00001362_2	3.35417		0	0	1
PR-00001386_2	1.34097		0	0	2
PR-00001389_1	5.14028		0	0	1
PR-00001402_1	17.266	0	0	0	3
PR-00001402_2	9.24167	1	0	1	1
PR-00001403_1	2.39653		0	1	2
PR-00001411_1	1.1625		0	0	2
PR-00001421_1	8.08889	1	0	0	1
PR-00001426_1	6.16597		0	1	2
PR-00001441_1	18.9306		0	0	3
PR-00001477_1	270.992	0	1	1	1
PR-00001477_2	95.9167	0	1	1	1
PR-00001477_5	105.337	1	1	1	1
PR-00001508_1	55.8563	1	0	1	3
PR-00001514_2	14.0188	0	0	0	1
PR-00001523_1	73.1646	1	0	1	3
PR-00001523_3	4.625	0	0	1	3
PR-00001530_1	1.90486		0	1	2
PR-00001530_3	1.38542		0	0	2
PR-00001530_4	1.27083		0	0	2
PR-00001535_1	1.11458		0	0	2
PR-00001543_1	7.40903		0	0	1
PR-00001549_1	2.11597		0	0	2
PR-00001579_1	4.33264		0	0	2
PR-00001611_1	5.34444		0	1	1
PR-00001614_1	2.25556		0	0	2
PR-00001616_4	1.01042		0	0	2
PR-00001625_1	13.3556		0	0	3
PR-00001625_3	10.1972		0	0	3
PR-00001625_4	1.11667		0	0	2
PR-00001625_5	3.88889		0	0	3
PR-00001631_2	2.27292		0	0	1
PR-00001650_1	3.05694		0	0	2
PR-00001678_1	59.7514	1	0	0	3
PR-00001720_1	8.23333		0	1	1
PR-00001784_2	4.39722		0	0	2
PR-00001787_1	81.1437	1	0	1	3
PR-00001797_1	2.39792		0	0	1
PR-00001797_4	2.30903		0	0	2
PR-00001797_7	71.25		0	0	1
PR-00001800_1	58.9819	0	0	1	1
PR-00001835_1	32.2132	1	0	1	1
PR-00001836_1	14.341	0	0	0	3
PR-00001843_1	12.7347	0	0	0	2
PR-00001850_1	2.11319		0	0	2
PR-00001850_5	17.2674		0	0	2
PR-00001866_1	24.5174	0	0	1	3
PR-00001866_2	36.6049		0	0	3
PR-00001881_2	1.16319		0	0	2
PR-00001901_1	4.57292		0	0	2
PR-00001901_2	32.8125	0	0	0	2
PR-00001904_2	6.43264		0	0	1
PR-00001906_2	3.13681		0	0	2
PR-00001924_1	5.93681		0	0	1
PR-00001940_1	7.43125		0	1	1
PR-00001949_1	1.94306		0	1	2
PR-00001949_2	2.00417		0	1	2
PR-00001959_2	31.1819	1	0	1	2
PR-00001959_3	8.02986	0	0	0	1
PR-00001968_3	5.15694	0	0	0	1
PR-00001974_1	7.21111		0	0	1
PR-00001974_2	9.80694	1	0	0	2
PR-00001985_1	13.5257	0	0	1	3
PR-00001993_1	18.3368	1	0	0	3
PR-00002000_1	254.666	1	0	1	1
PR-00002016_1	13.0549	1	0	1	2
PR-00002033_1	91.0062	1	0	1	2
PR-00002059_2	4.40486		0	1	1
PR-00002068_1	1.04167		0	0	2
PR-00002087_1	7.35278		0	0	1
PR-00002098_1	3.47917		0	0	3
PR-00002101_3	11.3819		0	0	1
PR-00002109_1	4.39444	0	0	0	1
PR-00002109_3	3.05069		0	0	2
PR-00002110_3	1.12153		0	0	2
PR-00002155_1	12.0076	1	0	0	1
PR-00002160_1	11.2521	1	0	1	3
PR-00002175_1	24.0319	0	0	0	2
PR-00002175_2	18.0729	0	0	1	1
PR-00002235_5	6.93681		0	1	3
PR-00002235_6	9.05764		0	0	3
PR-00002243_1	18.9597	0	0	0	3
PR-00002244_1	10.1806		0	1	1
PR-00002246_2	4.47917		0	1	2
PR-00002265_1	22.8931	0	0	0	3
PR-00002276_1	98.8104	1	1	0	1
PR-00002290_1	15.9486	1	0	0	3
PR-00002295_1	45.9632	1	0	1	3
PR-00002340_1	10.1264		0	0	2
PR-00002340_2	5.12153		0	1	3
PR-00002340_3	2.09236		0	0	3
PR-00002340_4	41.6646	0	0	0	3
PR-00002340_5	12.2257		0	0	2
PR-00002340_6	18.0194		0	0	2
PR-00002340_8	8.68958		0	0	3
PR-00002340_9	22.3535		0	0	2
PR-00002360_1	10.8444		0	0	3
PR-00002390_1	113.605	1	0	1	1
PR-00002404_1	13.0632	0	0	1	2
PR-00002421_3	2.97083	0	0	0	2
PR-00002421_4	19	1	0	0	2
PR-00002441_2	11.2604		0	1	1
PR-00002447_1	1.34028		0	0	2
PR-00002452_1	4.33472		0	0	2
PR-00002509_1	8	0	0	0	2
PR-00002509_2	2.97778		0	1	2
PR-00002509_3	1.2125		0	1	2
PR-00002522_1	3.15417		0	0	3
PR-00002534_1	64.809	1	0	0	2
PR-00002534_3	14.15		0	0	1
PR-00002549_1	17.8326		0	0	2
PR-00002559_1	1.09236		0	0	2
PR-00002575_1	41.7236		0	0	3
PR-00002575_2	6.97986	0	0	0	3
PR-00002590_1	2.86319		0	1	2
PR-00002590_3	2.89514		0	0	2
PR-00002590_4	4.35139		0	1	3
PR-00002613_1	23.0486	1	0	1	2
PR-00002613_2	11.9583	1	0	1	3
PR-00002613_3	18.9639	0	0	1	2
PR-00002628_2	2.40903		0	0	2
PR-00002631_2	1.15278		0	0	2
PR-00002640_1	25.4937		0	0	2
PR-00002640_2	81.9146		0	0	3
PR-00002658_1	29.0417	1	0	1	3
PR-00002662_1	5.26042		0	0	1
PR-00002665_1	23.1146	1	0	0	3
PR-00002667_1	1.25972		0	0	2
PR-00002689_1	3.32986		0	0	2
PR-00002720_1	1.29375		0	1	2
PR-00002720_2	1.37361		0	1	2
PR-00002720_3	1.21111		0	1	2
PR-00002720_4	9.13403		0	1	1
PR-00002720_5	9.32986		0	1	2
PR-00002758_1	5.1625	1	0	0	2
PR-00002758_2	12.4306		0	1	1
PR-00002771_1	11.8451	0	0	0	3
PR-00002794_2	24.4708	1	0	0	1
PR-00002798_1	12.2111		0	0	3
PR-00002811_1	293.001	1	0	1	3
PR-00002832_1	21.1993	1	0	1	1
PR-00002840_1	2.31667		0	1	2
PR-00002841_1	9.86389	0	0	0	1
PR-00002865_1	18.8819	0	0	1	2
PR-00002917_1	1.12778		0	0	2
PR-00002917_2	1.22153		0	0	2
PR-00002926_1	66.6667	1	0	1	3
PR-00002941_3	4.32014		0	0	1
PR-00003004_1	1.09167		0	0	2
PR-00003027_1	7.02639		0	0	1
PR-00003047_1	3.27847		0	0	2
