# Supplementary material for: Clinically-applicable prediction of hospital stay and patient similarity retrieval in paediatric cardiology using machine learning
Source: Nat Commun. 2026 May 13;17:6370. doi: 10.1038/s41467-026-73021-3 (PMC13376627; doi:10.1038/s41467-026-73021-3)
Supplement: Supplementary file 3 — Source data [file 41467_2026_73021_MOESM3_ESM.zip › SupFigure_1_RF_feature_importance_data.xlsx]

## Sheet: figure data
Feature	Importance	long stay probability
eos1_low	0.015	increasing
potassium chloride 15%	0.0135	increasing
lymphs1_low	0.0115	increasing
mg_high	0.0112	increasing
u&e	0.011	increasing
flucloxacillin	0.0108	increasing
bone	0.0102	increasing
ue	0.01	increasing
furosemide	0.0098	increasing
esomeprazole	0.0095	increasing
paracetamol 500mg	0.0092	increasing
fentanyl	0.0085	increasing
poct blood gas	0.0083	increasing
protamine sulfate	0.0083	increasing
electrolytes glucose 5%	0.0081	increasing
calcium gluconate	0.008	increasing
tranexamic acid	0.008	increasing
aki alert emergency transfer	0.0079	increasing
pt_high	0.0079	increasing
pancuronium bromide	0.0073	increasing
sodium lactate infusion	-0.029	decreasing
paracetamol 1g infusion	-0.02	decreasing
ondansetron	-0.013	decreasing
propofol	-0.012	decreasing
dexamethasone	-0.011	decreasing
atracurium	-0.011	decreasing
levobupivacaine	-0.011	decreasing
unspecified	-0.01	decreasing
000unit/1ml injection preseervative-free	-0.009	decreasing
heparin	-0.007	decreasing
remifentanil	-0.006	decreasing
neostigmine + glycopyrronium	-0.006	decreasing
iohexol	-0.005	decreasing
co-amoxiclav	-0.004	decreasing
percutaneous transluminal three dimensional electroanatomic mapping of conducting system of heart_scheduled	-0.004	decreasing
paracetamol oral	-0.003	decreasing
presence of other specified functional implants	-0.003	decreasing
ethnicity white british	-0.003	decreasing
white british	-0.003	decreasing
feeding difficulties and mismanagement	-0.003	decreasing
