# Supplementary material for: Clinically-applicable prediction of hospital stay and patient similarity retrieval in paediatric cardiology using machine learning
Source: Nat Commun. 2026 May 13;17:6370. doi: 10.1038/s41467-026-73021-3 (PMC13376627; doi:10.1038/s41467-026-73021-3)
Supplement: Supplementary file 3 — Source data [file 41467_2026_73021_MOESM3_ESM.zip › SupFigure_2_BERT_silent_deployment_figure_data.csv]

Month	Unnamed: 0	Accuracy	Short Stay Precision	Short Stay Recall	Short Stay F1-Score	Long Stay Precision	Long Stay Recall	Long Stay F1-Score
January	mean	0.6103594080338266	0.4878724539217897	0.7264189886480908	0.5772454346079516	0.7667683022172186	0.5390883190883191	0.6248067776884764
Feburary	mean	0.6214015151515151	0.4608776844070961	0.6599999999999999	0.5349002849002849	0.7738538748832866	0.6005975908149821	0.6725868725868727
March	mean	0.6807486631016042	0.6210294117647059	0.6993930905695611	0.6455809987271918	0.7309736938253562	0.6653388278388278	0.690627795200966
April	mean	0.5487987987987988	0.4439952318213187	0.65012987012987	0.5134717671922753	0.6960087719298246	0.5018370471055893	0.5735464510280165
May	mean	0.6402402402402403	0.5118954248366012	0.6921853146853146	0.5865883036599037	0.762406015037594	0.6076190476190477	0.6746678826569388
June	mean	0.5495073891625615	0.4285560053981106	0.5854545454545453	0.4891938646061584	0.6781318681318681	0.5256169836355595	0.586595014181221
