# Supplementary material for: Clinically-applicable prediction of hospital stay and patient similarity retrieval in paediatric cardiology using machine learning
Source: Nat Commun. 2026 May 13;17:6370. doi: 10.1038/s41467-026-73021-3 (PMC13376627; doi:10.1038/s41467-026-73021-3)
Supplement: Supplementary file 3 — Source data [file 41467_2026_73021_MOESM3_ESM.zip › SupFigure_4_RegressionBERT.csv]

Interval	Mean MAE	Std MAE
1-4	3.7305896	1.0801008
5-8	6.4157305	1.6801066
9-13	7.265832	0.7254467
14-17	7.0148354	0.120275386
