# Supplementary material for: Clinically-applicable prediction of hospital stay and patient similarity retrieval in paediatric cardiology using machine learning
Source: Nat Commun. 2026 May 13;17:6370. doi: 10.1038/s41467-026-73021-3 (PMC13376627; doi:10.1038/s41467-026-73021-3)
Supplement: Supplementary file 3 — Source data [file 41467_2026_73021_MOESM3_ESM.zip › SupFigure_5_clusting_analysis_data.csv]

	n_clusters	model	Silhouette	Silhouette_std	CH	CH_std	DB	DB_std
0	2	KMeansCosine	0.82933015	0.0	762.7079564449388	0.0	0.5618734535207367	2.220446049250313e-16
1	3	KMeansCosine	0.7737539	5.9604645e-08	566.689824109377	0.0	0.8402533196468088	2.220446049250313e-16
2	4	KMeansCosine	0.7820311	1.7881393e-07	461.21172847316456	5.684341886080802e-14	0.7086663048775675	0.0
3	5	KMeansCosine	0.7013539	1.1920929e-07	432.6708371353863	5.684341886080802e-14	1.1639793313417734	0.0
4	6	KMeansCosine	0.7833184	5.9604645e-08	465.74477743849735	2.8421709430404007e-13	0.8953925716821299	3.3306690738754696e-16
5	7	KMeansCosine	0.73918635	1.1920929e-07	419.4449318990972	5.684341886080802e-14	1.1959217916844163	4.440892098500626e-16
6	8	KMeansCosine	0.69988686	2.3841858e-07	348.3992665854414	5.684341886080802e-14	1.4343331947784108	4.440892098500626e-16
7	9	KMeansCosine	0.71905065	1.1920929e-07	389.09830136370533	1.1368683772161603e-13	1.2647231855321495	0.0
8	10	KMeansCosine	0.7119204	5.9604645e-08	339.80572056928054	0.0	1.7125835690004683	8.881784197001252e-16
9	2	AgglomerativeCosine	0.81339246	0.023703806	686.185318345998	71.92854177573317	0.6034616352874724	0.03214848605736462
10	3	AgglomerativeCosine	0.77876836	0.028331654	449.31084643194305	42.36885344316104	0.6340794033138307	0.039538781830263645
11	4	AgglomerativeCosine	0.78114885	0.037539728	407.4255571742053	50.56643554095734	0.6727142463377855	0.050937238936407316
12	5	AgglomerativeCosine	0.79660726	0.037016764	425.8273288042494	52.18727281290726	0.6681514473944192	0.045005119851465686
13	6	AgglomerativeCosine	0.77989465	0.031949364	370.61742300768	32.615620194707695	0.6621710253587088	0.046917564380686984
14	7	AgglomerativeCosine	0.76540023	0.032371413	325.50805706293175	34.17192714454239	0.6719160067109567	0.0694612194494189
15	8	AgglomerativeCosine	0.7537708	0.036916755	307.45506948158345	35.85972066718081	0.7251021404892626	0.08472786802717776
16	9	AgglomerativeCosine	0.7546385	0.036782164	295.0298752115605	41.03457236344497	0.810038884651675	0.09898513620865092
17	10	AgglomerativeCosine	0.75929016	0.03572043	282.4067022277895	35.93514099256964	0.8576653398323993	0.09391865698184311
18	2	SpectralCosine	0.42438638	0.2717251	412.6492797618585	289.847290532292	0.6583711624662292	0.11031327205973583
19	3	SpectralCosine	0.3082769	0.118039064	501.3960534695266	93.8763680977581	0.7346664940645194	0.110855932969291
20	4	SpectralCosine	0.34508285	0.13888873	573.2461816647661	132.71351546642205	0.748185097103993	0.12204489667615144
21	5	SpectralCosine	0.35367313	0.1143447	570.7476985295075	100.53747638411589	0.7373886577499992	0.09760917152167008
22	6	SpectralCosine	0.32638395	0.11263021	618.2769595022214	115.71137579536828	0.7447457233578446	0.1070665745213005
23	7	SpectralCosine	0.27761406	0.09466279	629.4556852634543	82.64345974897282	0.7423546048873808	0.07789113525803174
24	8	SpectralCosine	0.22416495	0.11372989	616.270469214306	120.16489352805206	0.7954925952295616	0.1936083519296397
25	9	SpectralCosine	0.20683296	0.1094717	639.5578638394414	106.9329787205393	0.8014933221582694	0.14483027931019868
26	10	SpectralCosine	0.19526184	0.08894237	666.9490835248238	105.08117950110301	0.7930999365265834	0.1344716565976434
